# Supplementary material for: Monitoring of Nutrients, Metabolites, IgG Titer, and Cell Densities in 10 L Bioreactors Using Raman Spectroscopy and PLS Regression Models
Source: Pharmaceutics. 2025 Apr 4;17(4):473. doi: 10.3390/pharmaceutics17040473 (PMC12030344; doi:10.3390/pharmaceutics17040473)
Supplement: Supplementary file 1 [file pharmaceutics-17-00473-s001.zip]

Archive with 1 entries (1 files):
- pharmaceutics-3527169-supplementary.pdf
